# Supplementary material for: Two-Step Synthesis, Structure, and Optical Features of a Double Hetero[7]helicene
Source: Molecules. 2022 Dec 19;27(24):9068. doi: 10.3390/molecules27249068 (PMC9785389; doi:10.3390/molecules27249068)
Supplement: Supplementary file 1 [file molecules-27-09068-s001.zip]

Archive with 1 entries (1 files):
- molecules-2097390-supplementary.pdf
